# Supplementary material for: Enhancement of Ambient Mass Spectrometry Imaging Data by Image Restoration
Source: Metabolites. 2023 May 19;13(5):669. doi: 10.3390/metabo13050669 (PMC10222327; doi:10.3390/metabo13050669)
Supplement: Supplementary file 1 [file metabolites-13-00669-s001.zip]

Archive with 1 entries (1 files):
- metabolites-2334059-supplementary.pdf
